# Supplementary material for: Transcriptional Activation of the TREM2 Gene by ZEB2 in a Zinc Finger-Dependent Manner
Source: Genes (Basel). 2025 Nov 3;16(11):1329. doi: 10.3390/genes16111329 (PMC12652027; doi:10.3390/genes16111329)
Supplement: Supplementary file 1 [file genes-16-01329-s001.zip]

Archive with 1 entries (1 files):
- genes-3848259-supplementary.pdf
